# Supplementary material for: Acute Toxic Effects of Tetrodotoxin in Mice via Intramuscular Injection and Oral Gavage
Source: Toxins (Basel). 2023 May 13;15(5):334. doi: 10.3390/toxins15050334 (PMC10220813; doi:10.3390/toxins15050334)
Supplement: Supplementary file 1 [file toxins-15-00334-s001.zip]

Archive with 1 entries (1 files):
- toxins-2374772-supplementary.pdf
